# Supplementary material for: How Does the Horizontal Position of Pictures and Text Affect Product Evaluation? Based on Left and Right Position Effect
Source: Front Psychol. 2022 Jul 11;13:841480. doi: 10.3389/fpsyg.2022.841480 (PMC9311378; doi:10.3389/fpsyg.2022.841480)
Supplement: Supplementary file 1 [file Data_Sheet_1.ZIP]

Archive with 5 entries (5 files):
- DATA in Exp3.xlsx
- DATA in Exp2.xlsx
- PRETEST in Exp1.xlsx
- PRETEST in Exp2.xlsx
- DATA in Exp1.xlsx
