# Supplementary material for: How Does the Horizontal Position of Pictures and Text Affect Product Evaluation? Based on Left and Right Position Effect
Source: Front Psychol. 2022 Jul 11;13:841480. doi: 10.3389/fpsyg.2022.841480 (PMC9311378; doi:10.3389/fpsyg.2022.841480)
Supplement: Supplementary file 1 [file Data_Sheet_1.ZIP › DATA in Exp3.xlsx]

## Sheet: Sheet1
0	19	1	1	4	3	5	5	4
0	20	1	1	2	5	4	3	3
1	22	1	1	5	6	6	5	5
1	18	1	1	4	5	4	5	4
0	21	1	1	6	5	5	5	4
0	21	1	1	6	5	5	4	6
0	22	1	1	5	4	5	5	5
1	20	1	1	5	5	4	5	6
0	21	1	1	5	5	5	4	6
1	21	1	1	5	4	5	6	5
0	19	1	1	5	5	5	4	5
0	18	1	1	6	6	5	5	5
1	22	1	1	6	6	5	5	5
1	19	1	1	5	6	5	5	6
0	20	1	1	4	5	4	3	3
0	21	1	1	6	5	6	5	5
0	22	1	1	3	4	4	3	4
1	22	1	1	3	4	4	5	3
1	20	1	1	5	5	5	4	4
0	20	1	1	4	4	4	5	5
1	21	1	1	4	5	5	4	4
1	22	1	1	4	4	5	4	4
0	19	1	1	3	4	5	4	4
0	20	1	1	5	6	5	5	5
0	22	1	1	5	5	4	5	5
1	21	1	1	5	5	5	4	5
0	21	1	1	5	5	4	6	6
1	20	1	0	4	4	5	5	5
1	20	1	0	5	5	5	6	5
0	19	1	0	5	5	6	5	5
0	21	1	0	6	5	5	5	5
0	21	1	0	6	6	5	5	5
1	20	1	0	5	5	5	6	6
1	20	1	0	5	5	4	4	5
0	22	1	0	6	6	5	5	5
0	19	1	0	5	6	6	5	5
0	19	1	0	5	5	5	5	5
0	20	1	0	5	7	6	6	6
1	21	1	0	5	5	5	6	4
1	21	1	0	6	7	5	6	6
0	20	1	0	6	6	5	6	6
0	20	1	0	4	5	5	4	4
1	21	1	0	4	4	5	4	4
1	22	1	0	6	5	6	6	5
0	21	1	0	5	4	4	6	4
0	20	1	0	5	5	4	5	5
1	20	1	0	3	3	3	4	3
0	19	1	0	5	5	4	4	4
1	19	1	0	4	4	5	4	4
1	22	1	0	4	4	4	5	4
0	22	1	0	3	4	4	3	4
0	21	1	0	3	3	3	4	4
1	21	1	0	3	3	3	4	5
1	21	1	0	5	5	5	4	4
0	20	1	0	5	5	5	4	4
1	20	1	0	4	4	5	4	4
1	21	1	0	5	5	4	4	5
0	19	1	0	4	5	4	5	4
0	18	1	0	5	5	4	4	4
0	18	1	0	5	5	5	6	4
1	21	0	1	5	4	5	5	4
1	21	0	1	5	6	5	5	5
0	20	0	1	5	5	5	4	5
0	21	0	1	5	6	5	4	6
0	20	0	1	5	4	5	5	4
1	21	0	1	5	5	5	4	5
0	22	0	1	5	5	4	5	5
1	20	0	1	5	5	5	6	5
0	19	0	1	6	7	6	5	6
1	21	0	1	6	5	5	5	5
0	20	0	1	6	6	5	6	5
0	21	0	1	5	5	5	6	5
1	20	0	1	4	4	5	4	4
1	22	0	1	6	6	6	6	5
0	21	0	1	6	6	6	6	5
0	19	0	1	6	6	5	6	6
1	20	0	1	6	6	5	5	5
1	21	0	1	6	6	5	5	5
0	20	0	1	5	7	4	5	6
0	22	0	1	6	5	6	4	4
0	21	0	1	6	5	5	3	7
1	20	0	1	5	4	5	5	5
0	21	0	1	5	5	4	5	6
0	19	0	1	6	5	6	5	5
1	18	0	1	5	5	5	4	6
0	22	0	1	5	4	5	6	5
1	21	0	1	5	5	5	4	5
1	20	0	1	5	5	5	4	4
0	19	0	1	4	4	4	5	5
0	21	0	1	4	5	5	4	4
1	22	0	1	5	5	4	5	5
1	20	0	0	5	5	5	4	5
0	21	0	0	4	5	4	3	3
0	19	0	0	4	4	5	4	4
1	20	0	0	3	4	4	3	4
1	22	0	0	3	4	5	4	4
0	21	0	0	4	4	5	5	5
0	20	0	0	3	4	4	5	3
1	19	0	0	5	5	5	6	5
1	18	0	0	5	5	6	5	5
0	21	0	0	5	5	5	6	6
0	20	0	0	5	6	5	5	5
0	21	0	0	6	6	5	5	5
1	22	0	0	6	5	5	5	5
1	20	0	0	6	6	5	5	5
0	19	0	0	5	5	4	6	6
0	18	0	0	5	5	4	4	5
0	20	0	0	5	6	6	5	5
1	21	0	0	5	6	5	6	5
1	22	0	0	6	5	5	6	5
0	21	0	0	5	5	5	5	5
0	22	0	0	4	5	5	6	5
1	19	0	0	5	6	5	4	5
1	20	0	0	4	5	5	4	4
0	21	0	0	4	4	5	4	4
1	22	0	0	5	5	4	4	4
