# Supplementary material for: How Does the Horizontal Position of Pictures and Text Affect Product Evaluation? Based on Left and Right Position Effect
Source: Front Psychol. 2022 Jul 11;13:841480. doi: 10.3389/fpsyg.2022.841480 (PMC9311378; doi:10.3389/fpsyg.2022.841480)
Supplement: Supplementary file 1 [file Data_Sheet_1.ZIP › PRETEST in Exp1.xlsx]

## Sheet: Sheet1
condition	valuation	gender	age
1	1	2	26
1	1	1	23
1	1	2	22
1	1	2	26
1	1	2	25
1	4	2	26
1	4	1	23
1	1	2	23
1	1	2	24
1	2	1	21
1	2	2	24
1	1	2	25
1	1	1	29
1	4	1	25
1	1	2	25
1	1	1	26
1	1	1	25
1	2	2	24
1	2	1	22
1	1	2	25
1	5	1	24
1	5	2	24
1	2	1	27
1	1	2	25
1	2	1	26
1	1	1	25
1	1	2	28
1	1	1	23
1	3	1	24
1	3	2	23
1	1	2	24
1	1	1	23
1	1	2	21
1	5	1	22
1	1	2	24
1	1	2	23
1	2	1	26
1	1	1	25
1	2	2	24
2	5	1	24
2	4	2	23
2	1	2	24
2	1	2	26
2	5	2	23
2	5	2	26
2	5	1	25
2	5	2	24
2	5	2	25
2	4	1	22
2	2	2	24
2	5	2	25
2	2	1	18
2	2	2	25
2	5	2	25
2	3	1	25
2	2	2	25
2	3	2	22
2	3	1	28
2	5	1	22
2	5	2	25
2	1	2	24
2	2	1	25
2	5	2	25
2	2	2	23
2	4	1	22
2	1	2	27
2	5	2	23
2	2	1	26
2	4	2	23
2	5	2	24
2	2	1	21
2	4	2	21
2	2	1	22
2	3	2	24
2	5	1	23
2	4	1	28
2	5	2	25
2	4	1	24
3	5	2	26
3	1	1	23
3	2	2	22
3	5	2	26
3	1	2	25
3	5	2	26
3	4	1	23
3	1	2	23
3	1	2	24
3	2	1	21
3	2	2	24
3	1	2	25
3	1	1	29
3	2	1	25
3	1	2	25
3	2	1	26
3	1	1	25
3	2	2	24
3	1	1	22
3	1	2	25
3	4	1	24
3	5	2	24
3	2	1	27
3	1	2	25
3	2	1	26
3	1	1	25
3	1	2	28
3	1	1	23
3	2	1	24
3	4	2	23
3	1	2	24
3	2	1	23
3	2	2	21
3	5	1	22
3	1	2	24
3	1	2	23
3	4	1	26
3	1	1	25
3	2	2	24
4	5	1	24
4	4	2	23
4	4	2	24
4	5	2	26
4	5	2	23
4	4	2	26
4	2	1	25
4	5	2	24
4	4	2	25
4	2	1	22
4	4	2	24
4	4	2	25
4	5	1	18
4	4	2	25
4	5	2	25
4	3	1	25
4	5	2	25
4	4	2	22
4	4	1	28
4	5	1	22
4	4	2	25
4	5	2	24
4	2	1	25
4	5	2	25
4	2	2	23
4	4	1	22
4	2	2	27
4	5	2	23
4	4	1	26
4	5	2	23
4	5	2	24
4	2	1	21
4	4	2	21
4	3	1	22
4	4	2	24
4	5	1	23
4	5	1	28
4	4	2	25
4	4	1	24
