# Supplementary material for: How Does the Horizontal Position of Pictures and Text Affect Product Evaluation? Based on Left and Right Position Effect
Source: Front Psychol. 2022 Jul 11;13:841480. doi: 10.3389/fpsyg.2022.841480 (PMC9311378; doi:10.3389/fpsyg.2022.841480)
Supplement: Supplementary file 1 [file Data_Sheet_1.ZIP › DATA in Exp1.xlsx]

## Sheet: Sheet1
1	6	6	5	5	5	5.4	6	6	6	5	6	5.8	2	21	1	2	2
2	5	4	5	4	4	4.4	4	5	5	5	4	4.6	2	19	1	2	2
3	3	3	3	5	5	3.8	6	4	6	6	4	5.2	2	19	1	2	2
4	2	3	2	2	3	2.4	5	6	6	5	4	5.2	2	18	1	2	2
5	3	3	3	5	3	3.4	6	6	6	6	5	5.8	2	19	1	2	2
6	5	4	3	4	4	4	6	6	5	6	6	5.8	2	18	1	2	2
7	2	3	2	5	5	3.4	5	6	5	6	6	5.6	2	19	1	2	2
8	2	3	2	4	3	2.8	5	4	4	5	5	4.6	2	19	1	2	2
9	5	5	5	5	3	4.6	6	6	6	5	5	5.6	2	19	1	2	2
10	3	4	4	5	4	4	5	4	4	5	5	4.6	2	19	1	2	2
11	2	4	3	5	3	3.4	3	4	4	4	4	3.8	2	20	1	2	2
12	6	6	6	6	7	6.2	5	5	4	4	6	4.8	1	19	1	2	2
13	7	7	7	3	3	5.4	5	4	4	5	7	5	1	18	1	2	2
14	3	4	3	6	5	4.2	6	4	4	5	4	4.6	1	19	1	2	2
15	5	4	3	4	4	4	5	6	6	5	6	5.6	1	20	1	2	2
16	5	6	6	5	5	5.4	6	7	6	6	6	6.2	1	19	1	2	2
17	6	5	5	5	4	5	6	6	5	6	4	5.4	1	19	1	2	2
18	5	4	5	4	6	4.8	4	6	4	6	4	4.8	1	18	1	2	2
19	6	7	6	6	6	6.2	6	6	6	5	6	5.8	1	20	1	2	2
20	3	3	3	6	6	4.2	7	6	6	6	6	6.2	1	19	1	2	2
21	5	5	5	4	4	4.6	5	6	6	6	6	5.8	1	20	1	2	2
22	3	4	5	4	4	4	6	4	5	4	4	4.6	2	19	1	2	2
23	4	4	3	5	5	4.2	5	5	4	5	5	4.8	2	21	1	2	2
24	7	7	7	7	7	7	6	6	6	6	7	6.2	1	20	1	2	2
25	4	4	5	5	5	4.6	6	6	6	6	6	6	2	18	1	2	2
26	2	5	2	3	2	2.8	5	4	4	5	4	4.4	2	19	1	2	2
27	4	5	5	6	7	5.4	6	6	6	7	6	6.2	2	19	1	2	2
28	5	5	6	6	4	5.2	7	7	6	7	6	6.6	1	19	1	2	2
29	7	5	6	4	3	5	5	6	5	6	6	5.6	1	19	1	2	2
1	6	5	6	5	6	5.6	5	5	5	5	5	5	2	19	2	2	1
2	4	5	5	4	4	4.4	7	7	6	7	6	6.6	1	19	2	2	1
3	4	5	5	5	5	4.8	6	6	6	5	6	5.8	2	18	2	2	1
4	5	5	3	4	5	4.4	6	5	6	6	6	5.8	2	18	2	2	1
5	5	4	4	4	4	4.2	5	5	5	5	5	5	2	19	2	2	1
6	3	3	4	5	6	4.2	5	6	6	3	5	5	2	18	2	2	1
7	3	4	3	3	3	3.2	5	5	5	6	6	5.4	2	20	2	2	1
8	5	4	5	4	4	4.4	4	5	4	5	5	4.6	2	19	2	2	1
9	4	5	6	5	5	5	6	4	6	4	5	5	1	19	2	2	1
10	2	4	2	5	5	3.6	5	4	6	4	3	4.4	2	18	2	2	1
11	2	3	2	4	4	3	5	4	4	3	4	4	2	19	2	2	1
12	3	5	5	4	5	4.4	6	6	4	5	4	5	2	19	2	2	1
13	4	4	2	5	5	4	5	3	6	5	5	4.8	1	19	2	2	1
14	5	4	5	3	5	4.4	5	5	6	5	2	4.6	1	19	2	2	1
15	5	6	5	3	4	4.6	4	6	5	4	6	5	1	18	2	2	1
16	2	3	3	5	5	3.6	5	6	6	5	6	5.6	2	17	2	2	1
17	2	2	2	4	4	2.8	6	5	4	3	4	4.4	2	20	2	2	1
18	6	4	5	5	4	4.8	6	5	5	5	4	5	1	18	2	2	1
19	4	5	5	4	5	4.6	4	3	5	5	4	4.2	1	18	2	2	1
20	5	5	3	5	4	4.4	6	5	5	5	4	5	1	19	2	2	1
21	5	4	5	5	3	4.4	5	4	6	6	6	5.4	1	18	2	2	1
22	5	2	3	4	4	3.6	6	5	4	5	4	4.8	1	20	2	2	1
23	3	3	3	2	3	2.8	5	5	4	5	6	5	1	18	2	2	1
24	1	4	4	3	5	3.4	5	4	6	5	3	4.6	1	20	2	2	1
25	4	5	4	3	4	4	4	5	4	6	5	4.8	1	19	2	2	1
26	2	2	2	3	3	2.4	5	5	5	5	5	5	1	19	2	2	1
1	6	4	4	3	3	4	7	7	5	4	7	6	1	16	3	1	1
2	6	5	6	5	6	5.6	6	3	5	5	5	4.8	1	20	3	1	1
3	3	5	5	2	4	3.8	6	6	4	7	4	5.4	1	18	3	1	1
4	6	6	6	6	5	5.8	6	4	6	6	6	5.6	2	18	3	1	1
5	4	4	5	4	4	4.2	6	6	6	5	6	5.8	2	20	3	1	1
6	3	3	3	3	3	3	5	5	4	5	2	4.2	2	18	3	1	1
7	3	5	4	6	6	4.8	7	7	6	6	7	6.6	2	18	3	1	1
8	6	6	5	4	4	5	6	6	6	6	6	6	1	18	3	1	1
9	5	6	4	4	4	4.6	5	6	4	4	6	5	1	18	3	1	1
10	6	6	5	6	5	5.6	5	6	6	6	7	6	1	18	3	1	1
11	4	5	4	3	4	4	5	6	5	5	4	5	1	18	3	1	1
12	2	3	4	4	4	3.4	5	2	4	5	6	4.4	2	18	3	1	1
13	4	4	4	4	4	4	5	5	5	5	3	4.6	1	18	3	1	1
14	6	5	6	3	3	4.6	7	6	6	5	7	6.2	1	20	3	1	1
15	2	4	2	4	4	3.2	4	5	3	4	4	4	1	19	3	1	1
16	1	2	1	4	3	2.2	5	5	4	5	3	4.4	2	20	3	1	1
17	3	5	5	3	3	3.8	6	6	6	6	6	6	2	20	3	1	1
18	3	4	4	5	5	4.2	5	5	4	4	4	4.4	2	19	3	1	1
19	5	4	5	6	6	5.2	5	6	6	5	6	5.6	2	21	3	1	1
20	5	4	5	5	5	4.8	5	5	5	6	4	5	2	19	3	1	1
21	6	6	6	6	6	6	7	7	7	7	7	7	2	19	3	1	1
22	5	4	5	4	4	4.4	6	5	6	6	7	6	1	22	3	1	1
23	5	5	5	3	4	4.4	6	6	5	5	5	5.4	2	19	3	1	1
24	6	6	6	5	6	5.8	6	6	6	6	6	6	2	19	3	1	1
25	4	4	3	4	4	3.8	6	6	6	6	6	6	2	19	3	1	1
26	2	3	3	2	3	2.6	5	6	5	5	5	5.2	2	20	3	1	1
27	4	6	5	6	6	5.4	6	6	6	6	6	6	2	19	3	1	1
28	3	3	3	4	4	3.4	4	5	5	4	5	4.6	2	19	3	1	1
29	6	6	6	4	4	5.2	6	6	6	5	6	5.8	2	19	3	1	1
30	7	7	7	1	1	4.6	1	4	4	3	3	3	2	19	3	1	1
1	7	7	4	4	4	5.2	7	6	4	7	4	5.6	1	19	4	1	2
2	7	7	5	4	4	5.4	4	3	2	3	0	2.4	1	24	4	1	2
3	4	4	3	4	2	3.4	5	5	5	5	5	5	1	21	4	1	2
4	5	4	4	3	4	4	3	4	2	4	3	3.2	1	18	4	1	2
5	2	2	3	4	4	3	5	6	6	6	3	5.2	1	20	4	1	2
6	4	5	3	3	3	3.6	3	3	4	3	4	3.4	1	18	4	1	2
7	3	3	2	4	4	3.2	6	6	6	6	6	6	1	18	4	1	2
8	3	3	3	5	5	3.8	5	4	4	4	5	4.4	2	20	4	1	2
9	1	1	1	4	4	2.2	7	7	7	6	4	6.2	1	18	4	1	2
10	3	3	3	3	3	3	4	4	4	4	4	4	1	20	4	1	2
11	5	4	6	4	4	4.6	7	7	5	4	5	5.6	1	19	4	1	2
12	2	3	2	4	4	3	3	6	4	5	5	4.6	1	18	4	1	2
13	3	5	4	2	4	3.6	4	5	5	5	5	4.8	1	18	4	1	2
14	1	1	1	1	1	1	1	1	1	1	1	1	1	17	4	1	2
16	3	4	2	5	5	3.8	6	5	6	2	5	4.8	2	19	4	1	2
17	6	5	6	3	4	4.8	5	5	6	6	3	5	2	20	4	1	2
18	3	3	3	4	4	3.4	6	3	6	5	6	5.2	2	19	4	1	2
19	6	5	5	6	5	5.4	7	6	7	6	6	6.4	2	20	4	1	2
20	6	6	6	5	6	5.8	5	6	3	6	5	5	2	21	4	1	2
21	6	6	5	4	4	5	7	6	7	5	4	5.8	2	20	4	1	2
22	5	4	3	5	5	4.4	6	6	5	6	7	6	2	19	4	1	2
23	3	3	4	2	4	3.2	6	5	6	6	6	5.8	2	19	4	1	2
24	3	3	3	2	2	2.6	6	5	6	5	5	5.4	2	19	4	1	2
25	4	2	4	3	3	3.2	5	5	6	5	5	5.2	2	19	4	1	2
26	6	6	6	5	5	5.6	6	6	5	6	3	5.2	2	19	4	1	2
27	2	2	2	1	1	1.6	5	5	4	2	5	4.2	1	20	4	1	2
28	5	5	3	4	4	4.2	2	4	5	4	3	3.6	1	18	4	1	2
15	3	4	4	5	6	4.4	3	5	5	2	5	4	2	20	4	1	2
